# Supplementary material for: Metabolomic Profiles in Childhood and Adolescence Are Associated with Fetal Overnutrition
Source: Metabolites. 2022 Mar 19;12(3):265. doi: 10.3390/metabo12030265 (PMC8952572; doi:10.3390/metabo12030265)
Supplement: Supplementary file 1 [file metabolites-12-00265-s001.zip]

Archive with 1 entries (1 files):
- metabolites-1553618-supplementary.pdf
